# Supplementary material for: Frequent Promoter Hypermethylation of the APC and RASSF1A Tumour Suppressors in Parathyroid Tumours
Source: PLoS One. 2010 Mar 1;5(3):e9472. doi: 10.1371/journal.pone.0009472 (PMC2830427; doi:10.1371/journal.pone.0009472)
Supplement: Table S1 — (0.03 MB XLS) [file pone.0009472.s001.xls]

## Sheet: Blad1
Table S1. Clinical details for the parathyroid tumours in the study
Tumour nr.	Diagnosis	Agea	Sex	S-Cab	S-PTHc	Tumour weight (g) d	Spor/Fam PHPT	MEN1 genotype ¥	HRPT2 genotype ¥
Cystic adenomas
CAD1	Cyst. PTAD	83	M	2.78	172	2.09	Sporadic	wt	wt
CAD2	Cyst. PTAD	74	F	2.73	127	1.22	Sporadic	wt	wt
CAD3	Cyst. PTAD	51	F	2.70	62	1.60	Sporadic	wt	wt
CAD4	Cyst. PTAD	78	F	2.86	193	0.50	Sporadic	wt	wt
CAD5	Cyst. PTAD	82	F	3.50	159	1.80	Sporadic	wt	wt
CAD6	Cyst. PTAD	60	M	2.60	74	1.88	Sporadic	wt	wt
CAD7	Cyst. PTAD	75	F	3.38	711	6.54	Sporadic	wt	wt
CAD8	Cyst. PTAD	83	F	2.83	98	0.20	Sporadic	wt	wt
CAD9	Cyst. PTAD	56	F	3.15	143	3.75	Sporadic	wt	wt
CAD10	Cyst. PTAD	83	F	2.79	169	0.60	Sporadic	wt	wt
CAD11	Cyst. PTAD	28	F	3.10	113	1.16	FIHP 1q-linked	wt	Mut (S)
CAD12	Cyst. PTAD	54	F	2.64	201	0.42	Sporadic	wt	wt
CAD13	Cyst. PTAD	53	F	3.16	n.d.	0.35	Sporadic	wt	wt
CAD14	Cyst. PTAD	63	M	2.85	79	4.44	Sporadic	wt	wt
CAD15	Cyst. PTAD	76	F	2.68	139	1.90	Sporadic	wt	wt
CAD16	Cyst. PTAD	80	F	2.71	103	0.62	Sporadic	wt	wt
CAD17	Cyst. PTAD	60	F	3.12	95	0.78	Sporadic	wt	wt
CAD18	Cyst. PTAD	60	F	2.60	67	0.40	Sporadic	wt	wt
CAD19	Cyst. PTAD	86	M	3.15	210	1.56	Sporadic	wt	wt
CAD20	Cyst. PTAD	66	F	2.74	124	8.12	Sporadic	wt	wt
CAD21	Cyst. PTAD	68	M	3.06	262	1.27	Sporadic	wt	wt
CAD22	Cyst. PTAD	57	M	2.66	70	0.79	Sporadic	wt	wt
CAD23	Cyst. PTAD	81	F	3.19	238	2.80	Sporadic	wt	wt
CAD24	Cyst. PTAD	36	F	3.08	83	4.86	Sporadic	Mut (S)	wt
CAD25	Cyst. PTAD	80	M	2.87	139	0.33	Sporadic	wt	Mut (S)
CAD26	Cyst. PTAD	78	M	3.14	228	2.90	Sporadic	wt	wt
CAD27	Cyst. PTAD	51	M	3.09	175	1.98	Sporadic	wt	wt
CAD28	Cyst. PTAD	78	M	2.65	151	2.19	Sporadic	wt	wt
CAD29	Cyst. PTAD	50	M	2.90	55	0.49	Sporadic	wt	wt
CAD30	Cyst. PTAD	51	F	3.20	189	0.81	Sporadic	wt	wt
CAD31	Cyst. PTAD	67	F	3.20	168	11.18	Sporadic	wt	wt
CAD32	Cyst. PTAD	75	F	2.81	62	0.24	Sporadic	wt	wt
CAD33	Cyst. PTAD	84	M	2.80	150	2.53	Sporadic	wt	wt
CAD34	Cyst. PTAD	34	M	3.18	121	2.11	Sporadic	wt	Mut (S)
Regular adenomas
RAD1	Reg. PTAD	n.d.	F	2.84	36	0.49	Sporadic	wt	n.d.
RAD2	Reg. PTAD	n.d.	M	3.00	62	0.49	Sporadic	wt	n.d.
RAD3	Reg. PTAD	n.d.	M	3.26	170	0.98	Sporadic	wt	n.d.
RAD4	Reg. PTAD	n.d.	F	2.64	99	2.90	Sporadic	wt	n.d.
RAD5	Reg. PTAD	n.d.	F	2.80	122	1.03	Sporadic	wt	n.d.
RAD6	Reg. PTAD	n.d.	M	2.78	100	0.26	Sporadic	wt	n.d.
RAD7	Reg. PTAD	n.d.	F	2.77	83	0.38	Sporadic	wt	n.d.
RAD8	Reg. PTAD	n.d.	F	2.84	60	0.21	Sporadic	Mut (S)	n.d.
RAD9	Reg. PTAD	n.d.	M	2.93	177	0.64	Sporadic	wt	n.d.
RAD10	Reg. PTAD	n.d.	M	3.12	232	2.34	Sporadic	wt	n.d.
RAD11	Reg. PTAD	n.d.	F	2.94	111	1.62	Sporadic	wt	n.d.
RAD12	Reg. PTAD	n.d.	F	2.74	234	2.88	Sporadic	wt	n.d.
RAD13	Reg. PTAD	n.d.	F	2.60	71	0.52	Sporadic	Mut (S)	n.d.
RAD14	Reg. PTAD	n.d.	F	2.96	75	0.74	Sporadic	Mut (S)	n.d.
RAD15	Reg. PTAD	n.d.	F	2.78	61	1.42	Sporadic	Mut (S)	n.d.
RAD16	Reg. PTAD	n.d.	M	n.d.	n.d.	1.02	Sporadic	wt	n.d.
RAD17	Reg. PTAD	n.d.	M	2.86	69	1.47	Sporadic	wt	n.d.
RAD18	Reg. PTAD	n.d.	F	2.82	125	1.60	Sporadic	Mut (S)	n.d.
RAD19	Reg. PTAD	n.d.	F	2.70	83	0.40	Sporadic	Mut (S)	n.d.
H1	Atypical PTAD	16	M	4.00	n.d.	1.30	Familial	n.d.	Mut (G)
H2	PTAD	n.d.	M	Elevated*	n.d.	n.d.	Familial	n.d.	Mut (G)
aAge at operation. bTotal serum calcium (reference range, 2.20-2.60 mmol/L) preoperatively.
* S-Ca level originally reported as ionized Ca (≥1.30 mmol/L), cserum PTH (reference range, 12-55 ng/L) preoperatively.
dTumor weight was determined after emptying of cysts, n.d: not determined
¥ Wt = wild type, n.d. = not determined, Mut (S/G) = somatic/germline mutation
